# Supplementary material for: From Monomers to Aggregates: The Influence of Redox State and Structure on the First Excited States of Eumelanin and Pheomelanin
Source: Int J Mol Sci. 2026 Jun 30;27(13):5886. doi: 10.3390/ijms27135886 (PMC13361419; doi:10.3390/ijms27135886)
Supplement: Supplementary file 1 [file ijms-27-05886-s001.zip]

Archive with 1 entries (1 files):
- ijms-4335804-supplementary.pdf
